# Supplementary material for: A Mechano-Feedback Loop Orchestrated by SUN1/2 Governs Cellular Mechanoadaptation via Lamina-Associated Domain Remodeling
Source: Research (Wash D C). 2026 May 14;9:1259. doi: 10.34133/research.1259 (PMC13172581; doi:10.34133/research.1259)
Supplement: Supplementary 1 — Figs. S1 to S21 [file research.1259.f1.zip]

Archive with 22 entries (22 files):
- FigS1.tif
- FigS10.tif
- FigS11.tif
- FigS12.tif
- FigS13.tif
- FigS14.tif
- FigS15.tif
- FigS16.tif
- FigS17.tif
- FigS18.tif
- FigS19.tif
- FigS2.tif
- FigS20.tif
- FigS21.tif
- FigS3.tif
- FigS4.tif
- FigS5.tif
- FigS6.tif
- FigS7.tif
- FigS8.tif
- FigS9.tif
- Supplementary Materials.docx
